# Supplementary material for: Modulation of occluding junctions alters the hematopoietic niche to trigger immune activation
Source: eLife. 2017 Aug 25;6:e28081. doi: 10.7554/eLife.28081 (PMC5597334; doi:10.7554/eLife.28081)
Supplement: Source code 2. [file elife-28081-code2.m]

function dogImg=diff_gauss(img,sigma1,sigma2,h1,h2)

hsize1=[h1,h1];
hsize2=[h2,h2];

h1=fspecial('gaussian',hsize1,sigma1);
h2=fspecial('gaussian',hsize2,sigma2);

gauss1=imfilter(img,h1,'replicate');
gauss2=imfilter(img,h2,'replicate');

dogImg=gauss2-gauss1;
